# Supplementary material for: Exploring the Relationship of Paediatric Nutritional Status with Diarrhoeal Disease in Children Below Two Years of Age
Source: Children (Basel). 2024 Nov 12;11(11):1374. doi: 10.3390/children11111374 (PMC11592731; doi:10.3390/children11111374)
Supplement: Supplementary file 1 [file children-11-01374-s001.zip]

Archive with 1 entries (1 files):
- children-3276481-supplementary.pdf
